# Supplementary material for: Clinical utility of circulating cell-free Epstein–Barr virus DNA in patients with gastric cancer
Source: Oncotarget. 2017 Feb 24;8(17):28796–804. doi: 10.18632/oncotarget.15675 (PMC5438692; doi:10.18632/oncotarget.15675)
Supplement: Supplementary file 2 [file oncotarget-08-28796-s002.xlsx]

## Sheet: Sheet1
Supplementary table S3. Clinicopathological features of 153 gastric cancer (GC) patients with analysis of Epstein–Barr virus (EBV)
Variables	n		Tissue EBERa
			Negative (%)		Positive (%)		P value
Total	153		139	90.8497	14	9.15033
Sex
Male	95		84	88.4211	11	11.5789	0.1477
Female	58		55	94.8276	3	5.17241
Age (years)
<70	83		80	96.3855	3	3.61446	0.01
>70	70		59	84.2857	11	15.7143
Location
Upper	57		49	85.9649	8	14.0351	0.0942
Middle or lower	96		90	93.75	6	6.25
Histopathological predominancec
Differentiated	79		74	93.6709	5	6.32911	0.1662
Undifferentiated	74		65	87.8378	9	12.1622
Size (mm)
<70	76		69	90.7895	7	9.21053	0.5998
>70	77		70	90.9091	7	9.09091
Lymphatic invasion
negative	37		31	83.7838	6	16.2162	0.0875
positive	116		108	93.1034	8	6.89655
Venous invasion
negative	54		46	85.1852	8	14.8148	0.0691
positive	99		93	93.9394	6	6.06061
Depth of tumor invasiond
pT1/2/3	83		71	85.5422	12	14.4578	0.0114
pT4	70		68	97.1429	2	2.85714
N staged
pN0	33		26	78.7879	7	21.2121	0.0131
pN1-3	120		113	94.1667	7	5.83333
pStaged
pI/pII	56		50	89.2857	6	10.7143	0.4058
pIII	97		89	91.7526	8	8.24742
Tumor EBV DNAe
negative	132		132	100	0	0	<0.0001
positive	21		7	33.3333	14	66.6667
Tissue EBERa
negative	139		-		-
positive	14		-		-
Plasma EBV DNAb
negative	139		135	97.1223	4	2.8777	<0.0001
positive	14		4	28.5714	10	71.4286
P values are from χ2 or Fisher's exact test and the results were considered statisticaly significant at P < 0.05. Statistically significant values are in boldface type.
a Tissue EBV was determined by in situ hybridization as described in the text.
b Plasma EBV DNA was determined by real-time quantitative polymerase chain reaction (rqPCR) using latent membrane protein 1 (LMP1) and Epstein–Barr nuclear antigen 1 (EBNA1) primers
c Differentiated: tublar adenocarcinoma or papillary adenocarcinoma.
Undifferentiated: poorly differentiated adenocarcinoma, signet-ring carcinoma, or mucinous adenocarcinoma.
d Disease stage was defined in accordance with the International Union Against Cancer 7th tumor-lymph node-metastases classification using surgical-pathologic findings.
e Tumor EBV DNA was determined by rqPCR using LMP1 and EBNA1 primers.
